# Supplementary material for: Bioactive Compounds from P. pertomentellum That Regulate QS, Biofilm Formation and Virulence Factor Production of P. aeruginosa
Source: Molecules. 2023 Aug 22;28(17):6181. doi: 10.3390/molecules28176181 (PMC10488431; doi:10.3390/molecules28176181)
Supplement: Supplementary file 1 [file molecules-28-06181-s001.zip]

Archive with 1 entries (1 files):
- molecules-2510770-supplementary.pdf
